# Supplementary material for: Effects of Prior Microstructure on the Properties of Induction-Hardened JIS SCM440 Steel
Source: Materials (Basel). 2025 Feb 26;18(5):1045. doi: 10.3390/ma18051045 (PMC11901106; doi:10.3390/ma18051045)
Supplement: Supplementary file 1 [file materials-18-01045-s001.zip]

Archive with 1 entries (1 files):
- materials-3464176-supplementary.pdf
